# Supplementary material for: Modulation of lethal HPAIV H5N8 clade 2.3.4.4B infection in AIV pre-exposed mallards
Source: Emerg Microbes Infect. 2020 Jan 23;9(1):180–93. doi: 10.1080/22221751.2020.1713706 (PMC7006783; doi:10.1080/22221751.2020.1713706)
Supplement: Supplemental Material [file TEMI_A_1713706_SM3544.xlsx]

## Sheet: Supplemental Table 
Supplemental file: Details on the infection status for each duck used in the experiment 1 and 2 for all days during the experimental period of total of 34 days
																							0	1	2	3	4	5	6	7	8	9	10	13
ID	Gender	0	1	2	3	4	5	6	7	8	9	10	11	12	13	14	15	16	17	18	19	20	21	22	23	24	25	26	27	28	29	30	31	34
5140	female	↗	+++	++	+++	++	+	+	(+)	-	-	-	-	-	-	-							↗	-	-	-	-	-	-	(+)	-	-	-	†
6575	female	↗	++	++++	++++	+++	++	(+)	(+)	(+)	-	-	-	-	-	-							↗	-	-	-	-	-	(+)	(+)	-	-	-	†
8943	female	↗	++	+	++++	+++	++	(+)	-	-	-	-	-	-	-	-							↗	-	-	-	(+)	-	-	-	-	-	-	†
8950	female	↗	++	++	+	+	(+)	(+)	-	-	-	-	-	-	-	-							↗	-	-	-	-	-	-	-	-	-	-	†
9258	female	↗	+	+++	++	+	(+)	(+)	-	-	-	-	-	-	-	-							↗	-	-	-	-	-	(+)	-	-	-	-	†
9268	male	↗	(+)	++	++++	++	(+)	(+)	(+)	-	-	-	-	-	-	-							↗	-	-	-	-	-	-	-	-	-	-	†
9233	female	↗	+++	†	Liver necrosis; Lung hyperemia
880	female			⌂	-	++	++++	†	Liver necrosis; Lung hyperemia
886	male			⌂	-	+++	†	White diarrhoea; liver necrosis
895	male			⌂	-	++	+++	++++	+++	++	++	(+)	(+)	-	-	-							↗	-	-	-	-	-	(+)	(+)	-	-	-	†
896	female			⌂	-	+++	†	Diffuse liver necrosis
296	female																								⌂	-	-	-	-	(+)	-	-	-	†
297	male																								⌂	-	-	-	(+)	-	-	-	-	†
299	female																								⌂	-	-	-	-	-	-	-	-	†
300	female																								⌂	-	-	-	-	-	-	-	-	†
281	female	↗	(+)	†	Lung hyperemia; Diarrhoea
282	female	↗	+++	++++	++++	†	Macula feet; Lung hyperemia; Liver necrosis; Pododermatitis
283	female	↗	+++	++++	++++	+++	+++	++	+	(+)	†*	Pododermatitis; Green diarrhoea; Hepatocellular lipidosis
284	female	↗	++	+++	†	Macula feet; Liver necrosis
285	female	↗	++	++	+++	++++	++++	+++	++	++	†*	Pododermatitis; Green diarrhoea
286/279	female	↗	+	++++	++++	++++	++++	†	Liver necrosis
287	female	↗	+++	†	Lung hyperemia; Diarrhoea (white); Liver necrosis
291	female																						↗	(+)	+++	†	Haemorrhagia feet; Lung hyperemia
293	female																						↗	++	++++	++++	†	Liver necrosis
294	female																						↗	++	++++	++++	†	Liver necrosis; Diarrhoea
773	male			⌂	+++	+++	†	Macula feet; Lung hyperemia; Liver necrosis; Pododermatitis; White diarrhoea
774	female			⌂	++++	†	Lung hyperemia; Liver necrosis; Pododermatitis; Green diarrhoea
789	male			⌂	++	+++	++++	+++	+++	++	†*	no gross pathological lesions
790	female			⌂	++++	++	++++	+++	†	Liver necrosis
	Genome copies					ct									↗		nasally infected
	<10					> 37									†		dead
	< 100 c (01)					> 34									†*		euthanized due to strong neurological symptoms
	>100 < 1000 c (02)					>31 < 34									†		euthanized and no H5-sero-conversion
	> 1000 < 10000 c (03)					>27,8 <31									⌂		day of co-housing
	> 10000 < 100000 c (04)					>23,4 <27,8
	> 100000 c (05)					< 23,4											yellow frame=viremia
	H5-Seroconversion and viral shedding
	H5-doubtful seroconversion
	H5-seroconversion below 90% blocking (no virus shedding)
	> 90%<95% blocking (MultiScreen); no viral shedding
	> 90% blocking (MultiScreen); no viral shedding
